# Supplementary material for: Microbiome characterization of a pre-Hispanic man from Zimapán, Mexico: Insights into ancient gut microbial communities
Source: PLoS One. 2025 Oct 8;20(10):e0331137. doi: 10.1371/journal.pone.0331137 (PMC12507283; doi:10.1371/journal.pone.0331137)
Supplement: S1 Table — The table includes sequences downloaded from public databases for comparison with Zimapán samples. (CSV) [file pone.0331137.s002.csv]

Accession	source	region	population	Type	description	cite
I3	ancient_intestine	Zimapan	Otopame	ancient	Zimapan_intestine_v3	Rosas-Plaza et al
S1	Paleofeces	Zimapan	Otopame	ancient	Zimapan_paleofeces_v3	Rosas-Plaza et al
S2	Paleofeces	Zimapan	Otopame	ancient	Zimapan_paleofeces_v3	Rosas-Plaza et al
I3.2	ancient_intestine	Zimapan	Otopame	ancient	Zimapan_intestine_v3_v4	Rosas-Plaza et al
Namur	coprolite	Namur	Namur	ancient	Namur_MiddleAge_coprolite	Appelt et al, 2014
Andean.f12	ancient_intestine	Peru	Cuzco	ancient	PeruvianAndean_mummy_F12	Santiago-Rodriguez et al, 2016
Andean.f13	ancient_intestine	Peru	Cuzco	ancient	PeruvianAndean_mummy_F13	Santiago-Rodriguez et al, 2016
SRR7779030	feces	Aymara	Aymara	modern	Agropastoralist_feces	Quagliariello et al, 2019
SRR7779036	feces	Aymara	Aymara	modern	Agropastoralist_feces	Quagliariello et al, 2019
SRR7779037	feces	Aymara	Aymara	modern	Agropastoralist_feces	Quagliariello et al, 2019
SRR7779038	feces	Aymara	Aymara	modern	Agropastoralist_feces	Quagliariello et al, 2019
SRR7779039	feces	Aymara	Aymara	modern	Agropastoralist_feces	Quagliariello et al, 2019
SRR7779040	feces	Aymara	Aymara	modern	Agropastoralist_feces	Quagliariello et al, 2019
SRR7779041	feces	Aymara	Aymara	modern	Agropastoralist_feces	Quagliariello et al, 2019
SRR7779042	feces	Aymara	Aymara	modern	Agropastoralist_feces	Quagliariello et al, 2019
SRR7779043	feces	Aymara	Aymara	modern	Agropastoralist_feces	Quagliariello et al, 2019
SRR7779044	feces	Aymara	Aymara	modern	Agropastoralist_feces	Quagliariello et al, 2019
SRR7779045	feces	Aymara	Aymara	modern	Agropastoralist_feces	Quagliariello et al, 2019
SRR11522651	compost	compost	compost	modern	compost	Pot et al, 2021
SRR11522653	compost	compost	compost	modern	compost	Pot et al, 2021
SRR11522654	compost	compost	compost	modern	compost	Pot et al, 2021
SRR11522655	compost	compost	compost	modern	compost	Pot et al, 2021
SRR11522656	compost	compost	compost	modern	compost	Pot et al, 2021
SRR11522657	compost	compost	compost	modern	compost	Pot et al, 2021
SRR11522658	compost	compost	compost	modern	compost	Pot et al, 2021
SRR11522659	compost	compost	compost	modern	compost	Pot et al, 2021
SRR11522660	compost	compost	compost	modern	compost	Pot et al, 2021
SRR11522661	compost	compost	compost	modern	compost	Pot et al, 2021
SRR11522662	compost	compost	compost	modern	compost	Pot et al, 2021
SRR11522663	compost	compost	compost	modern	compost	Pot et al, 2021
SRR11522664	compost	compost	compost	modern	compost	Pot et al, 2021
SRR11522665	compost	compost	compost	modern	compost	Pot et al, 2021
SRR11522668	compost	compost	compost	modern	compost	Pot et al, 2021
ERR2674099	feces	Africa	Hadza	modern	Hunter_gatherer_feces	Smits et al, 2017
ERR2674100	feces	Africa	Hadza	modern	Hunter_gatherer_feces	Smits et al, 2017
ERR2674101	feces	Africa	Hadza	modern	Hunter_gatherer_feces	Smits et al, 2017
ERR2674102	feces	Africa	Hadza	modern	Hunter_gatherer_feces	Smits et al, 2017
ERR2674103	feces	Africa	Hadza	modern	Hunter_gatherer_feces	Smits et al, 2017
ERR2674107	feces	Africa	Hadza	modern	Hunter_gatherer_feces	Smits et al, 2017
ERR2674108	feces	Africa	Hadza	modern	Hunter_gatherer_feces	Smits et al, 2017
ERR2674111	feces	Africa	Hadza	modern	Hunter_gatherer_feces	Smits et al, 2017
ERR2674113	feces	Africa	Hadza	modern	Hunter_gatherer_feces	Smits et al, 2017
ERR2674115	feces	Africa	Hadza	modern	Hunter_gatherer_feces	Smits et al, 2017
ERR2674119	feces	Africa	Hadza	modern	Hunter_gatherer_feces	Smits et al, 2017
ERR2674126	feces	Africa	Hadza	modern	Hunter_gatherer_feces	Smits et al, 2017
ERR2674128	feces	Africa	Hadza	modern	Hunter_gatherer_feces	Smits et al, 2017
ERR2674132	feces	Africa	Hadza	modern	Hunter_gatherer_feces	Smits et al, 2017
ERR2674134	feces	Africa	Hadza	modern	Hunter_gatherer_feces	Smits et al, 2017
ERR2674136	feces	Africa	Hadza	modern	Hunter_gatherer_feces	Smits et al, 2017
ERR2674138	feces	Africa	Hadza	modern	Hunter_gatherer_feces	Smits et al, 2017
ERR2674140	feces	Africa	Hadza	modern	Hunter_gatherer_feces	Smits et al, 2017
ERR2674142	feces	Africa	Hadza	modern	Hunter_gatherer_feces	Smits et al, 2017
ERR2674144	feces	Africa	Hadza	modern	Hunter_gatherer_feces	Smits et al, 2017
ERR2730837	feces	Venezuela	Caura_river_vilagers	modern	Rural_farming_feces	Ruggles et al, 2018
ERR2730852	feces	Venezuela	Caura_river_vilagers	modern	Rural_farming_feces	Ruggles et al, 2018
ERR2730869	feces	Venezuela	Caura_river_vilagers	modern	Rural_farming_feces	Ruggles et al, 2018
ERR2730881	feces	Venezuela	Caura_river_vilagers	modern	Rural_farming_feces	Ruggles et al, 2018
ERR2730901	feces	Venezuela	Caura_river_vilagers	modern	Rural_farming_feces	Ruggles et al, 2018
ERR2730904	feces	Venezuela	Caura_river_vilagers	modern	Rural_farming_feces	Ruggles et al, 2018
ERR2730910	feces	Venezuela	Caura_river_vilagers	modern	Rural_farming_feces	Ruggles et al, 2018
ERR2730930	feces	Venezuela	Caura_river_vilagers	modern	Rural_farming_feces	Ruggles et al, 2018
ERR2730938	feces	Venezuela	Caura_river_vilagers	modern	Rural_farming_feces	Ruggles et al, 2018
ERR2730944	feces	Venezuela	Caura_river_vilagers	modern	Rural_farming_feces	Ruggles et al, 2018
ERR2730987	feces	Venezuela	Caura_river_vilagers	modern	Rural_farming_feces	Ruggles et al, 2018
ERR2730990	feces	Venezuela	Caura_river_vilagers	modern	Rural_farming_feces	Ruggles et al, 2018
ERR2730994	feces	Venezuela	Caura_river_vilagers	modern	Rural_farming_feces	Ruggles et al, 2018
ERR2730996	feces	Venezuela	Caura_river_vilagers	modern	Rural_farming_feces	Ruggles et al, 2018
ERR2731025	feces	Venezuela	Caura_river_vilagers	modern	Rural_farming_feces	Ruggles et al, 2018
ERR2731029	feces	Venezuela	Caura_river_vilagers	modern	Rural_farming_feces	Ruggles et al, 2018
ERR2730913	feces	Venezuela	Caura_river_vilagers	modern	Rural_farming_feces	Ruggles et al, 2018
ERR2730936	feces	Venezuela	Caura_river_vilagers	modern	Rural_farming_feces	Ruggles et al, 2018
ERR2731054	feces	Venezuela	Caura_river_vilagers	modern	Rural_farming_feces	Ruggles et al, 2018
ERR2730961	feces	Venezuela	Caura_river_vilagers	modern	Rural_farming_feces	Ruggles et al, 2018
ERR2730924	feces	Venezuela	Caura_river_vilagers	modern	Rural_farming_feces	Ruggles et al, 2018
SRR5521032	soil	soil_Hidalgo	soil	modern	soil	Lüneberg et al, 2018
SRR5521033	soil	soil_Hidalgo	soil	modern	soil	Lüneberg et al, 2018
SRR5521034	soil	soil_Hidalgo	soil	modern	soil	Lüneberg et al, 2018
SRR5521035	soil	soil_Hidalgo	soil	modern	soil	Lüneberg et al, 2018
SRR5521036	soil	soil_Hidalgo	soil	modern	soil	Lüneberg et al, 2018
SRR5521037	soil	soil_Hidalgo	soil	modern	soil	Lüneberg et al, 2018
SRR5521038	soil	soil_Hidalgo	soil	modern	soil	Lüneberg et al, 2018
SRR5521040	soil	soil_Hidalgo	soil	modern	soil	Lüneberg et al, 2018
SRR5521051	soil	soil_Hidalgo	soil	modern	soil	Lüneberg et al, 2018
SRR5521074	soil	soil_Hidalgo	soil	modern	soil	Lüneberg et al, 2018
SRR5521085	soil	soil_Hidalgo	soil	modern	soil	Lüneberg et al, 2018
SRR5521086	soil	soil_Hidalgo	soil	modern	soil	Lüneberg et al, 2018
SRR6153547	colon	Irlanda	European	modern	Urban_colon	Ryan et al, 2020
SRR6153549	colon	Irlanda	European	modern	Urban_colon	Ryan et al, 2020
SRR6153551	colon	Irlanda	European	modern	Urban_colon	Ryan et al, 2020
SRR6153553	colon	Irlanda	European	modern	Urban_colon	Ryan et al, 2020
SRR6153555	colon	Irlanda	European	modern	Urban_colon	Ryan et al, 2020
SRR6153595	colon	Irlanda	European	modern	Urban_colon	Ryan et al, 2020
SRR6153601	colon	Irlanda	European	modern	Urban_colon	Ryan et al, 2020
SRR6153641	colon	Irlanda	European	modern	Urban_colon	Ryan et al, 2020
SRR6153643	colon	Irlanda	European	modern	Urban_colon	Ryan et al, 2020
SRR6153645	colon	Irlanda	European	modern	Urban_colon	Ryan et al, 2020
SRR6153647	colon	Irlanda	European	modern	Urban_colon	Ryan et al, 2020
SRR6153690	colon	Irlanda	European	modern	Urban_colon	Ryan et al, 2020
SRR6153693	colon	Irlanda	European	modern	Urban_colon	Ryan et al, 2020
SRR6153697	colon	Irlanda	European	modern	Urban_colon	Ryan et al, 2020
SRR6153738	colon	Irlanda	European	modern	Urban_colon	Ryan et al, 2020
SRR6153780	colon	Irlanda	European	modern	Urban_colon	Ryan et al, 2020
SRR6153788	colon	Irlanda	European	modern	Urban_colon	Ryan et al, 2020
SRR6153792	colon	Irlanda	European	modern	Urban_colon	Ryan et al, 2020
SRR6153794	colon	Irlanda	European	modern	Urban_colon	Ryan et al, 2020
SRR6153851	colon	Irlanda	European	modern	Urban_colon	Ryan et al, 2020
SRR7779025	feces	Italians	Italians	modern	Urban_feces	Quagliariello et al, 2019
SRR7779035	feces	Italians	Italians	modern	Urban_feces	Quagliariello et al, 2019
SRR7779046	feces	Italians	Italians	modern	Urban_feces	Quagliariello et al, 2019
SRR7779047	feces	Italians	Italians	modern	Urban_feces	Quagliariello et al, 2019
SRR7779048	feces	Italians	Italians	modern	Urban_feces	Quagliariello et al, 2019
SRR7779049	feces	Italians	Italians	modern	Urban_feces	Quagliariello et al, 2019
SRR7779050	feces	Italians	Italians	modern	Urban_feces	Quagliariello et al, 2019
SRR7779051	feces	Italians	Italians	modern	Urban_feces	Quagliariello et al, 2019
SRR7779052	feces	Italians	Italians	modern	Urban_feces	Quagliariello et al, 2019
SRR7779053	feces	Italians	Italians	modern	Urban_feces	Quagliariello et al, 2019
SRR7779054	feces	Italians	Italians	modern	Urban_feces	Quagliariello et al, 2019
SRR7779055	feces	Italians	Italians	modern	Urban_feces	Quagliariello et al, 2019
